# Supplementary material for: Fungal F8-Culture Filtrate Induces Tomato Resistance against Tomato Yellow Leaf Curl Thailand Virus
Source: Viruses. 2021 Jul 23;13(8):1434. doi: 10.3390/v13081434 (PMC8402638; doi:10.3390/v13081434)
Supplement: Supplementary file 1 [file viruses-13-01434-s001.zip]

Archive with 1 entries (1 files):
- viruses-1276240-supplementary.pdf
